# Supplementary material for: Engineering T3 and T7 host range to target protein receptors and guide bacterial evolution
Source: iScience. 2025 Dec 1;29(1):114299. doi: 10.1016/j.isci.2025.114299 (PMC12804162; doi:10.1016/j.isci.2025.114299)
Supplement: Table S1. Excel file listing oligonucleotides used in this study [file mmc2.xlsx]

## Sheet: Primers
Primers	Sequence	Description
CO01	AGCTTCTGGCTCTCTAGTCACGTCCTCTACGGCTATTGCTGTGAC	Reverse primer (gp17) - Insert EPEA into T3gp17
CO02	ACTAGAGAGCCAGAAGCTTAATAAGCATCAAAGGAACTACTTTAAGTCCACGG	Forward primer (Backbone) - Insert EPEA into T3gp17
PMN002	CCGGTGTCATTCCGCTGTTATGGC	Reverse primer (Backbone)- Insert EPEA into T3gp17
PMN003	GCCATAACAGCGGAATGACACCGG	Forward primer (gp17) - Insert EPEA into T3gp17
CO044	AGCTTCTGGCTCTCTAGTCTCGTTCTCCACCATGATTGCATTAGGTAC	Reverse primer - Insert EPEA into 3RCF
CO045	ACTAGAGAGCCAGAAGCTTAAGTCGACACTAGTTAATACGACTCACTATAGG	Forward primer (Backbone)- Insert EPEA into pGEM3RCF
iGEM004	GTTTTCGTTCCACTGAGCGTCAGAC	Reverse primer (Backbone)- Insert EPEA into pGEM3RCF
iGEM003B	CGCTCAGTGGAACGAAAACTCACGTT	Forward primer - Insert EPEA into 3RCF
CO058	AGGTCGACAAGAAGGAGATATACATATGGCTAACGTAATTAAAAC	For amplifying T3GP17-HI(ASRV)-Ag2 from pT3GP17-HI(ASRV)-Ag2 to be exchange T7 gene in pGEM3RCF-T7gp17. Resulting plasmid is pGEM3RCF-T3GP17-HI(ASRV)-Ag2
CO059	GTGAGTCGTATTAACTAGTGTCGACTTAagcttctggctctctagtCACGTCC	For amplifying T3GP17-HI(ASRV)-Ag2 from pT3GP17-HI(ASRV)-Ag2 to be exchange T7 gene in pGEM3RCF-T7gp17. Resulting plasmid is pGEM3RCF-T3GP17-HI(ASRV)-Ag2
CO060	GTCGACACTAGTTAATACGACTCACTATAGGGA	For cloning backbone of pGEM3RCF without gp17
CO061	ATGTATATCTCCTTCTTGTCGACCTTATATCC	For cloning backbone of pGEM3RCF without gp17
T7 select F	GAGCTGTCGTATTCCAGTCAGG	Diagnostic PCR
T7 select R	AACCCCTCAAGACCCGTTTAGAGG	Diagnostic PCR
Forward strand	/5Phos/AATTCTAGCTCCGTCGACAAACTCGCGGCCGCACTCGAGACTAGAGAGCCAGAGGCGTAAA	Insert EPEA into T7 select 415-1b Capsid
Reverse strand	/5Phos/AGCTTTTACGCCTCTGGCTCTCTAGTCTCGAGTGCGGCCGCGAGTTTGTCGACGGAGCTAG	Insert EPEA into T7 select 415-1b Capsid

## Sheet: Phages
Phages
T7
T3
IYPh60
T7 selct 415-1b

## Sheet: Bacterial strains
BL21
BW25113
WaaG
WaaC
MG1655
NEB5a
DH5a
BLT5615
BLT5403

## Sheet: Reagents and materials
Materials				Protocols
LB				plasmid purification	QIAprep spin miniprep Kit
LB Agar				PCR	KAPA HiFi	KAPA Robust
				Transformation	Electrocompetent & chemically competent cells
				Cell-cell adhesion	ATc, Ara
				Plaque Assay
				Gel electrophoresis
				QIAquick gel extraction Kit
				Gibson Assembly
				PEG precipitation
				CRISPR Editing
				Bacterial DNA extraction
				Phage DNA extraction
				Restriction Digestion
				Ultra-centrifugation
				Biotinylation
				BLI
				Plasmid curing
				Ligation
				myTXTL
				Cloning

## Sheet: Plasmids
Plasmid	Antibiotic	Copy number	Inducer
pDSG290	CAR	Low	Tet
pDSG289	CAR	Low	Tet
pDSG398	KAN	Medium	Tet
pDSG360	KAN	Medium	Tet
pDSG310	KAN	Medium	Ara
pDSG375	KAN	Medium	Tet
pDSG312	KAN	Medium	Ara
pDSG419	KAN	Medium	Tet
pT3gp17
pT7gp17
pGEM3RCF
